# Supplementary material for: Effect of a UV-C Automatic Last-Generation Mobile Robotic System on Multi-Drug Resistant Pathogens
Source: Int J Environ Res Public Health. 2021 Dec 10;18(24):13019. doi: 10.3390/ijerph182413019 (PMC8701089; doi:10.3390/ijerph182413019)
Supplement: Supplementary file 1 [file ijerph-18-13019-s001.zip]

Archive with 1 entries (1 files):
- ijerph-1487825-supplementary.pdf
